# Supplementary material for: Association between triglyceride-glucose index and in-hospital mortality in critically ill patients with sepsis: analysis of the MIMIC-IV database
Source: Cardiovasc Diabetol. 2023 Nov 8;22:307. doi: 10.1186/s12933-023-02041-w (PMC10634031; doi:10.1186/s12933-023-02041-w)
Supplement: Supplementary file 2 — Additional file 2: Table S1. Each component of the SOFA score categorized by TyG index. Table S2. The association between TyG index groups and in-hospital, ICU and 28-day mortality in patient with all component of the SOFA score (n = 733). Table S3. The association between TyG index groups 28-day and 90-day mortality for Cox Regression. Table S4. The association between TyG index on 28-day and 90-day mortality for Cox Regression in patient with all component of the SOFA score (n = 733). Table S5. Missing rate for demographics and clinical variables extracted from the database during the observation period. Table S6. Subgroup analyses for the association of TyG index with in-hospital death, ICU death, and 28-day death. [file 12933_2023_2041_MOESM2_ESM.xlsx]

## Sheet: TableS1
Table S1: Each component of the SOFA score categorized by TyG index
TyG index tertile	T1	T2	T3	p-value
Cardiovascular				<0.001
0	88 (18.60%)	79 (19.08%)	62 (16.85%)
1	290 (61.31%)	211 (50.97%)	145 (39.40%)
2	4 (0.85%)	2 (0.48%)	1 (0.27%)
3	26 (5.50%)	35 (8.45%)	27 (7.34%)
4	65 (13.74%)	87 (21.01%)	133 (36.14%)
Neurologic				<0.001
0	76 (16.07%)	86 (20.72%)	97 (26.29%)
1	126 (26.64%)	116 (27.95%)	76 (20.60%)
2	83 (17.55%)	61 (14.70%)	64 (17.34%)
3	128 (27.06%)	100 (24.10%)	58 (15.72%)
4	60 (12.68%)	52 (12.53%)	74 (20.05%)
Coagulation				0.004
0	305 (64.62%)	263 (63.37%)	207 (56.10%)
1	99 (20.97%)	68 (16.39%)	67 (18.16%)
2	46 (9.75%)	55 (13.25%)	53 (14.36%)
3	17 (3.60%)	24 (5.78%)	35 (9.49%)
4	5 (1.06%)	5 (1.20%)	7 (1.90%)
Hepatic				0.089
0	243 (67.69%)	216 (63.53%)	192 (59.63%)
1	57 (15.88%)	43 (12.65%)	45 (13.98%)
2	35 (9.75%)	49 (14.41%)	56 (17.39%)
3	12 (3.34%)	11 (3.24%)	13 (4.04%)
4	12 (3.34%)	21 (6.18%)	16 (4.97%)
Kidney				<0.001
0	255 (53.91%)	188 (45.30%)	138 (37.40%)
1	120 (25.37%)	131 (31.57%)	91 (24.66%)
2	35 (7.40%)	47 (11.33%)	42 (11.38%)
3	33 (6.98%)	20 (4.82%)	47 (12.74%)
4	30 (6.34%)	29 (6.99%)	51 (13.82%)
Respiratory				<0.001
0	56 (21.46%)	65 (22.41%)	38 (12.18%)
1	25 (9.58%)	13 (4.48%)	12 (3.85%)
2	74 (28.35%)	71 (24.48%)	56 (17.95%)
3	57 (21.84%)	75 (25.86%)	79 (25.32%)
4	49 (18.77%)	66 (22.76%)	127 (40.71%)

## Sheet: TableS2
TableS2:The association between TyG index groups and in-hospital, ICU and 28-day mortality in patient with all component of the SOFA score (n=733)
Exposure	Model1		Model2		Model3
	OR(95% CI)	P-value	OR (95% CI)	P-value	OR (95% CI)	P-value
In-hospital mortality
TyG as Continuous variable	1.332 (1.046, 1.695)	0.02014	1.413 (1.098, 1.818)	0.00716	1.395 (1.011, 1.924)	0.04259
TyG as tertile
T1	ref		ref		ref
T2	1.675 (1.085, 2.587)	0.02001	1.653 (1.064, 2.568)	0.02523	1.646 (0.936, 2.892)	0.08349
T3	2.086 (1.393, 3.125)	0.00036	2.235 (1.480, 3.376)	0.00013	2.124 (1.263, 3.572)	0.00451
P for trend	0.00041		0.00014		0.00476
ICU mortality
TyG as Continuous variable	1.552 (1.191, 2.023)	0.00116	1.568 (1.193, 2.062)	0.00128	1.438 (1.014, 2.039)	0.04167
TyG as tertile
T1	ref		ref		ref
T2	1.532 (0.930, 2.522)	0.09383	1.546 (0.935, 2.556)	0.08971	1.660 (0.871, 3.165)	0.12368
T3	2.478 (1.579, 3.887)	8e-05	2.527 (1.601, 3.988)	7e-05	2.305 (1.288, 4.126)	0.00493
P for trend	6e-05		5e-05		0.00491
28-day mortality
TyG as Continuous variable	1.274 (1.007, 1.611)	0.04384	1.394 (1.088, 1.784)	0.0085	1.483 (1.082, 2.034)	0.01444
TyG as tertile
T1	ref		ref		ref
T2	1.715 (1.129, 2.605)	0.01138	1.666 (1.089, 2.549)	0.01861	1.773 (1.023, 3.073)	0.04128
T3	1.971 (1.333, 2.914)	0.00067	2.171 (1.453, 3.243)	0.00015	2.353 (1.411, 3.924)	0.00104
P for trend	0.00083		0.00016		0.00112
Model 1:Unadjusted Model 2:Adjusted For Age; Gender; BMI. Model 3:Adjusted For Age; Gender; BMI; SOFA score; Hemoglobin; Sodium;WBC; RDW; LDL; PT; PTT; ALT; ALP; AST; CRP; NLR;Atrial Fibrillation; Hypertension; Myocardial Infarction; CHF; COPD; CAD; AKI; Low_HDL

## Sheet: TableS3
TableS3:The association between TyG index groups 28-day and 90-day mortality for Cox Regression
Exposure	Model1		Model2
28-day mortality	HR (95% CI)	P-value	HR (95% CI)	P-value
TyG as Continuous variable	1.380 (1.167, 1.632)	0.00016	1.344 (1.104, 1.635)	0.00319
TyG as tertile
T1	ref		ref
T2	1.409 (1.066, 1.863)	0.01585	1.587 (1.122, 2.245)	0.00906
T3	1.953 (1.464, 2.606)	<0.00001	1.951 (1.383, 2.752)	0.00014
P for trend	<0.00001		0.00014
90-day mortality
TyG as Continuous variable	1.315 (1.128, 1.532)	0.00046	1.234 (1.031, 1.477)	0.02157
TyG as tertile
T1	ref		ref
T2	1.360 (1.063, 1.740)	0.01456	1.505 (1.111, 2.038)	0.00828
T3	1.767 (1.363, 2.291)	2e-05	1.646 (1.212, 2.235)	0.00143
P for trend	2e-05		0.00142
Model 1:Adjusted For Age; Gender; BMI. Model 2:Adjusted For Age; Gender; BMI; SOFA score; Hemoglobin; Sodium;WBC; RDW; LDL; PT; PTT; ALT; ALP; AST; CRP; NLR;Atrial Fibrillation; Hypertension; Myocardial Infarction; CHF; COPD; CAD; AKI; Low_HDL

## Sheet: TableS4
TableS4:The association between TyG index on 28-day and 90-day mortality for Cox Regression in patient with all component of the SOFA score (n=733)
Exposure	Model 1		Model 2
28-day mortality	HR (95% CI)	P-value	HR (95% CI)	P-value
TyG as Continuous variable	1.349 (1.102, 1.652)	0.00378	1.345 (1.065, 1.700)	0.01292
TyG as tertile
T1	ref		ref
T2	1.511 (1.056, 2.164)	0.02402	1.393 (0.903, 2.148)	0.13364
T3	1.941 (1.386, 2.717)	0.00011	1.786 (1.196, 2.666)	0.00458
P for trend	0.00011		0.00437
90-day mortality
TyG as Continuous variable	1.327 (1.099, 1.602)	0.00328	1.274 (1.025, 1.584)	0.0292
TyG as tertile
T1	ref		ref
T2	1.475 (1.063, 2.046)	0.01992	1.407 (0.950, 2.083)	0.088
T3	1.842 (1.353, 2.508)	0.0001	1.644 (1.140, 2.370)	0.00772
P for trend	0.0001		0.00808
Model 1:Adjusted For Age; Gender; BMI. Model 2:Adjusted For Age; Gender; BMI; SOFA score; Hemoglobin; Sodium;WBC; RDW; LDL; PT; PTT; ALT; ALP; AST; CRP; NLR;Atrial Fibrillation; Hypertension; Myocardial Infarction; CHF; COPD; CAD; AKI; Low_HDL

## Sheet: TableS5
Table S5: Missing rate for demographics and clinical variables extracted from the database during the observation period.
Variable	Number Of Missing	Percent Of Missing (%)
TC	586	0.466189
LDH	452	0.359586
LDL	423	0.336516
SOFA.Respiration	394	0.313445
HDL	258	0.205251
SOFA.Hepatic	236	0.187749
BMI	235	0.186953
Albumin	230	0.182975
ALT	147	0.116945
Total Bilirubin	125	0.0994431
ALP	125	0.0994431
Alkaline Phosphatase	123	0.097852
AST	89	0.0708035
INR	42	0.0334129
PT	25	0.0198886
Calcium	13	0.0103421
PTT	12	0.00954654
SOFA.Cardiovascular	4	0.00318218
RDW	2	0.00159109
SOFA.Coagulation	1	0.000795545
Hemoglobin	1	0.000795545
Platelets	1	0.000795545
MCV	1	0.000795545
Aniongap	1	0.000795545
Bicarbonate	1	0.000795545
SOFA.Neurologic	0	0
SOFA.Kidney	0	0
First_TG	0	0
First_Glucose	0	0
TyG	0	0
Age	0	0
Gender	0	0
Icu_Los_Day	0	0
Hospital_Los_Day	0	0
Day_28_Flag	0	0
SOFA	0	0
Hypertension	0	0
Myocardial Infarction	0	0
CHF	0	0
COPD	0	0
CAD	0	0
Atrial Fibrillation	0	0
Chronic Liver Disease	0	0
Stroke	0	0
Malignancy	0	0
Low HdL	0	0
Aki_48Hr	0	0
CAD	0	0
Stroke	0	0
ARDS	0	0
WBC	0	0
BUN	0	0
Chloride	0	0
Creatinine	0	0
Sodium	0	0
Potassium	0	0

## Sheet: TableS6
TableS6: Subgroup analyses for the association of TyG index with in-hospital death, ICU death, and 28-day death.
X=TyG Index
	N	In-hospital mortality P	ICU mortality P	28-day mortality P
Overall	1257	1.440 (1.106, 1.875) 0.00673	1.597 (1.188, 2.147) 0.00195	1.371 (1.066, 1.764) 0.01414
Age Tertile
Low	406	1.762 (1.220, 2.544) 0.0025	2.173 (1.440, 3.281) 0.0002	1.634 (1.146, 2.329) 0.0066
Middle	404	1.421 (0.994, 2.030) 0.0540	1.521 (1.025, 2.256) 0.0371	1.283 (0.910, 1.809) 0.1548
High	447	1.479 (1.037, 2.110) 0.0309	1.462 (0.973, 2.196) 0.0677	1.338 (0.962, 1.862) 0.0837
Gender
Female	542	1.819 (1.334, 2.482) 0.0002	1.989 (1.389, 2.848) 0.0002	1.289 (0.970, 1.712) 0.0802
Male	715	1.179 (0.905, 1.535) 0.2222	1.367 (1.024, 1.826) 0.0339	1.188 (0.923, 1.530) 0.1806
BMI
Low	455	1.526 (1.075, 2.165) 0.0181	1.383 (0.927, 2.063) 0.1120	1.039 (0.751, 1.438) 0.8160
Middle	428	1.581 (1.061, 2.356) 0.0243	2.164 (1.364, 3.432) 0.0010	1.471 (1.013, 2.136) 0.0426
High	374	1.100 (0.790, 1.532) 0.5731	1.290 (0.900, 1.847) 0.1652	1.207 (0.875, 1.665) 0.2511
SOFA
Low	358	0.949 (0.518, 1.741) 0.8661	0.879 (0.418, 1.850) 0.7342	0.847 (0.505, 1.421) 0.5298
Middle	471	0.976 (0.669, 1.424) 0.8983	0.828 (0.515, 1.331) 0.4350	0.899 (0.638, 1.266) 0.5414
High	428	1.254 (0.937, 1.678) 0.1277	1.590 (1.161, 2.177) 0.0038	1.142 (0.858, 1.519) 0.3629
Hypertension
No	723	1.699 (1.315, 2.194) <0.0001	2.042 (1.534, 2.720) <0.0001	1.412 (1.111, 1.795) 0.0048
Yes	534	1.037 (0.744, 1.446) 0.8302	1.022 (0.696, 1.501) 0.9104	0.951 (0.696, 1.299) 0.7522
Myocardial Infarction
No	983	1.397 (1.119, 1.744) 0.0032	1.571 (1.225, 2.016) 0.0004	1.159 (0.940, 1.430) 0.1669
Yes	274	1.505 (0.950, 2.386) 0.0819	1.716 (1.023, 2.878) 0.0406	1.529 (0.993, 2.353) 0.0536
CHF
No	901	1.639 (1.295, 2.075) <0.0001	1.806 (1.384, 2.358) <0.0001	1.341 (1.074, 1.675) 0.0097
Yes	356	0.971 (0.657, 1.436) 0.8843	1.192 (0.777, 1.828) 0.4216	0.983 (0.686, 1.409) 0.9270
COPD
No	1081	1.373 (1.104, 1.708) 0.0045	1.566 (1.225, 2.002) 0.0003	1.177 (0.958, 1.446) 0.1203
Yes	176	1.647 (0.995, 2.727) 0.0522	1.746 (0.996, 3.060) 0.0517	1.468 (0.914, 2.358) 0.1124
CAD
No	962	1.488 (1.191, 1.859) 0.0005	1.677 (1.306, 2.155) <0.0001	1.238 (1.004, 1.526) 0.0459
Yes	295	1.146 (0.723, 1.816) 0.5626	1.308 (0.784, 2.183) 0.3041	1.151 (0.748, 1.771) 0.5229
Atrial Fibrillation
No	869	1.542 (1.204, 1.976) 0.0006	1.734 (1.316, 2.284) <0.0001	1.354 (1.073, 1.709) 0.0106
Yes	388	1.360 (0.953, 1.941) 0.0898	1.465 (0.979, 2.192) 0.0631	1.153 (0.823, 1.615) 0.4067
Renal
No	1060	1.474 (1.186, 1.831) 0.0005	1.623 (1.274, 2.068) <0.0001	1.216 (0.990, 1.494) 0.0617
Yes	197	1.126 (0.669, 1.896) 0.6558	1.466 (0.807, 2.662) 0.2092	1.231 (0.765, 1.982) 0.3919
Chronic Liver Disease
No	1116	1.459 (1.177, 1.808) 0.0006	1.572 (1.236, 2.000) 0.0002	1.250 (1.023, 1.527) 0.0290
Yes	141	1.102 (0.629, 1.931) 0.7334	1.718 (0.914, 3.227) 0.0928	1.010 (0.578, 1.767) 0.9709
Stroke
No	995	1.549 (1.235, 1.943) 0.0002	1.791 (1.392, 2.305) <0.0001	1.277 (1.032, 1.581) 0.0247
Yes	262	1.055 (0.678, 1.640) 0.8132	0.996 (0.587, 1.688) 0.9870	1.098 (0.731, 1.651) 0.6523
Malignancy
No	1052	1.377 (1.105, 1.717) 0.0044	1.430 (1.120, 1.827) 0.0042	1.209 (0.981, 1.489) 0.0750
Yes	205	1.606 (0.993, 2.597) 0.0533	3.037 (1.664, 5.543) 0.0003	1.255 (0.808, 1.949) 0.3120
Low HDL
No	590	1.364 (0.962, 1.936) 0.0818	1.196 (0.801, 1.785) 0.3805	1.074 (0.776, 1.487) 0.6670
Yes	667	1.295 (1.000, 1.676) 0.0496	1.737 (1.297, 2.326) 0.0002	1.197 (0.936, 1.530) 0.1525
AKI_48hr
No	383	0.839 (0.496, 1.419) 0.5128	1.188 (0.626, 2.252) 0.5984	0.618 (0.387, 0.986) 0.0435
Yes	874	1.431 (1.142, 1.792) 0.0018	1.507 (1.178, 1.930) 0.0011	1.335 (1.076, 1.657) 0.0086
Hemoglobin
Low	572	1.417 (1.073, 1.871) 0.0139	1.760 (1.279, 2.420) 0.0005	1.215 (0.932, 1.583) 0.1505
High	685	1.340 (1.000, 1.796) 0.0504	1.412 (1.024, 1.949) 0.0356	1.174 (0.895, 1.540) 0.2476
Platelets
Low	616	1.453 (1.118, 1.889) 0.0053	1.718 (1.282, 2.303) 0.0003	1.246 (0.968, 1.603) 0.0878
High	641	1.280 (0.934, 1.754) 0.1242	1.342 (0.937, 1.923) 0.1083	1.144 (0.859, 1.523) 0.3588
WBC
Low	621	1.218 (0.883, 1.679) 0.2296	1.140 (0.770, 1.686) 0.5126	1.042 (0.776, 1.400) 0.7827
High	636	1.422 (1.089, 1.856) 0.0096	1.730 (1.293, 2.316) 0.0002	1.261 (0.977, 1.628) 0.0744
MCV
Low	577	1.416 (1.043, 1.920) 0.0255	1.680 (1.172, 2.407) 0.0048	1.346 (1.011, 1.792) 0.0417
High	680	1.446 (1.107, 1.887) 0.0067	1.600 (1.197, 2.139) 0.0015	1.159 (0.901, 1.492) 0.2496
RDW
Low	644	1.387 (1.031, 1.866) 0.0306	1.569 (1.127, 2.184) 0.0076	1.288 (0.977, 1.698) 0.0729
High	613	1.411 (1.073, 1.855) 0.0137	1.596 (1.174, 2.171) 0.0029	1.138 (0.878, 1.476) 0.3284
TC
Low	613	1.502 (1.143, 1.973) 0.0035	1.807 (1.336, 2.444) 0.0001	1.437 (1.106, 1.867) 0.0066
High	644	1.355 (1.004, 1.829) 0.0468	1.404 (0.995, 1.981) 0.0532	1.037 (0.786, 1.369) 0.7951
HDL
Low	605	1.333 (1.019, 1.742) 0.0357	1.840 (1.358, 2.493) <0.0001	1.236 (0.957, 1.595) 0.1047
High	652	1.324 (0.954, 1.837) 0.0931	1.134 (0.775, 1.658) 0.5169	1.058 (0.779, 1.436) 0.7188
LDL
Low	600	1.561 (1.190, 2.047) 0.0013	1.811 (1.340, 2.447) 0.0001	1.428 (1.102, 1.852) 0.0071
High	657	1.255 (0.929, 1.695) 0.1381	1.354 (0.961, 1.908) 0.0832	1.021 (0.773, 1.349) 0.8837
Albumin
Low	583	1.284 (0.987, 1.671) 0.0630	1.523 (1.132, 2.050) 0.0055	1.119 (0.870, 1.438) 0.3815
High	674	1.407 (1.022, 1.936) 0.0362	1.525 (1.067, 2.180) 0.0206	1.205 (0.896, 1.621) 0.2172
Aniongap
Low	606	1.044 (0.732, 1.488) 0.8119	0.948 (0.616, 1.457) 0.8072	0.898 (0.650, 1.242) 0.5163
High	651	1.468 (1.136, 1.895) 0.0033	1.787 (1.347, 2.371) <0.0001	1.304 (1.021, 1.665) 0.0335
Bicarbonate
Low	600	1.492 (1.152, 1.933) 0.0024	1.947 (1.455, 2.606) <0.0001	1.279 (0.998, 1.640) 0.0516
High	657	1.126 (0.808, 1.570) 0.4828	1.010 (0.689, 1.482) 0.9578	1.015 (0.750, 1.372) 0.9254
BUN
Low	657	1.090 (0.772, 1.538) 0.6244	1.042 (0.690, 1.573) 0.8451	0.872 (0.629, 1.207) 0.4086
High	600	1.412 (1.091, 1.828) 0.0087	1.691 (1.274, 2.244) 0.0003	1.257 (0.983, 1.606) 0.0677
Calcium
Low	588	1.392 (1.057, 1.834) 0.0186	1.518 (1.113, 2.072) 0.0084	1.225 (0.942, 1.592) 0.1299
High	669	1.418 (1.059, 1.899) 0.0192	1.667 (1.204, 2.309) 0.0021	1.211 (0.923, 1.589) 0.1674
Chloride
Low	537	1.154 (0.854, 1.560) 0.3506	1.298 (0.923, 1.825) 0.1332	1.061 (0.798, 1.412) 0.6830
High	720	1.676 (1.279, 2.196) 0.0002	1.882 (1.392, 2.544) <0.0001	1.366 (1.062, 1.757) 0.0153
Creatinine
Low	603	0.973 (0.679, 1.394) 0.8825	0.771 (0.490, 1.213) 0.2606	0.771 (0.554, 1.073) 0.1227
High	654	1.515 (1.174, 1.955) 0.0014	1.907 (1.440, 2.525) <0.0001	1.432 (1.121, 1.830) 0.0041
Sodium
Low	599	1.239 (0.941, 1.632) 0.1272	1.347 (0.985, 1.843) 0.0621	1.202 (0.925, 1.563) 0.1692
High	658	1.644 (1.228, 2.201) 0.0008	1.920 (1.388, 2.656) <0.0001	1.246 (0.951, 1.633) 0.1113
Potassium
Low	570	1.358 (0.955, 1.930) 0.0883	1.367 (0.888, 2.105) 0.1558	1.137 (0.823, 1.569) 0.4363
High	687	1.328 (1.036, 1.702) 0.0250	1.532 (1.171, 2.006) 0.0019	1.174 (0.926, 1.488) 0.1844
Alkaline_Phosphatase
Low	652	1.347 (1.005, 1.806) 0.0462	1.428 (1.027, 1.984) 0.0340	1.265 (0.963, 1.661) 0.0911
High	605	1.467 (1.113, 1.933) 0.0065	1.752 (1.285, 2.388) 0.0004	1.171 (0.901, 1.522) 0.2370
INR
Low	570	1.116 (0.784, 1.591) 0.5421	1.014 (0.662, 1.552) 0.9506	0.930 (0.676, 1.278) 0.6542
High	687	1.569 (1.222, 2.016) 0.0004	1.920 (1.456, 2.531) <0.0001	1.407 (1.106, 1.790) 0.0054
PT
Low	612	1.196 (0.864, 1.655) 0.2800	1.168 (0.803, 1.701) 0.4169	1.002 (0.744, 1.348) 0.9904
High	645	1.580 (1.217, 2.050) 0.0006	1.931 (1.445, 2.579) <0.0001	1.403 (1.093, 1.801) 0.0079
PTT
Low	603	1.196 (0.859, 1.665) 0.2892	1.251 (0.843, 1.857) 0.2653	0.920 (0.684, 1.239) 0.5845
High	654	1.578 (1.221, 2.040) 0.0005	1.825 (1.379, 2.417) <0.0001	1.499 (1.169, 1.924) 0.0015
ALT
Low	595	0.924 (0.651, 1.311) 0.6570	1.021 (0.677, 1.540) 0.9204	0.849 (0.619, 1.163) 0.3075
High	662	1.691 (1.304, 2.192) <0.0001	1.831 (1.376, 2.435) <0.0001	1.515 (1.181, 1.944) 0.0011
ALP
Low	646	1.364 (1.014, 1.833) 0.0399	1.403 (1.002, 1.965) 0.0486	1.270 (0.965, 1.670) 0.0879
High	611	1.425 (1.083, 1.875) 0.0113	1.736 (1.278, 2.357) 0.0004	1.151 (0.887, 1.494) 0.2911
AST
Low	607	0.921 (0.653, 1.298) 0.6374	0.940 (0.618, 1.430) 0.7720	0.832 (0.610, 1.133) 0.2432
High	650	1.699 (1.306, 2.210) <0.0001	1.858 (1.396, 2.474) <0.0001	1.527 (1.186, 1.966) 0.0010
Total Bilirubin
Low	586	1.125 (0.816, 1.551) 0.4718	1.144 (0.792, 1.654) 0.4732	0.984 (0.735, 1.316) 0.9126
High	671	1.638 (1.261, 2.126) 0.0002	1.959 (1.464, 2.621) <0.0001	1.431 (1.114, 1.838) 0.0051

## Sheet: Abbreviations
Abbreviations
AKI_48hr	Acute Kidney Injury within 48 hours
Alk. Phosphatase	Alkaline Phosphatase
ALP (U/L)	Alkaline Phosphatase
ALT (U/L)	Alanine Aminotransferase
APTT	Activated Partial Thromboplastin Time
AST (U/L)	Aspartate Aminotransferase
BMI	Body Mass Index
BUN	Blood Urea Nitrogen
CAD	Coronary Artery Disease
CHF	Congestive Heart Failure
COPD	Chronic Obstructive Pulmonary Disease
CRP	C-Reactive Protein
Day_28_Flag	Day 28 Mortality Flag
First_TG	First Triglycerides
HDL	High-Density Lipoprotein
Hospital_Los_Day	Hospital Length of Stay
ICD-9	International Classification of Diseases, 9th Revision
ICU_Los_Day	Intensive Care Unit Length of Stay
INR	International Normalized Ratio
IR	Insulin resistance
LDH	Lactate Dehydrogenase
LDL	Low-Density Lipoprotein
Low_HDL	Low High-Density Lipoprotein
MCV	Mean cell Volume
MIMIC IV	Medical Information Mart for Intensive Care IV
NLR	Neutrophil-to-Lymphocyte Ratio
OR	Odds Ratio
PT	Prothrombin Time
PTT	Partial Thromboplastin Time
RDW	Red Cell Distribution Width
SOFA	Sequential Organ Failure Assessment
SQL	Structured Query Language
TC	Total Cholesterol
TyG	Triglyceride-Glucose
WBC	White Blood Cell
